# Supplementary material for: Surfactant-assisted one-pot sample preparation for label-free single-cell proteomics
Source: Commun Biol. 2021 Mar 1;4:265. doi: 10.1038/s42003-021-01797-9 (PMC7921383; doi:10.1038/s42003-021-01797-9)
Supplement: Supplementary file 4 — Supplementary Data 1 [file 42003_2021_1797_MOESM4_ESM.xlsx]

## Sheet: Data 1
Supplementary Data 1. SRM-based targeted quantification of heavy isotope-labeled EGFR pathway peptide standards (the best transition without interference) at different concentrations of DDM.
EGFR pathway protein	Peptide Sequence	DDM%	Peak area
PEBP1	LYTLVLTDPDAPSR	0.005	924896
PEBP1	LYTLVLTDPDAPSR	0.01	1233002
PEBP1	LYTLVLTDPDAPSR	0.02	1318490
PEBP1	LYTLVLTDPDAPSR	0.04	1234466
PEBP1	LYTLVLTDPDAPSR	0.1	1158732
ADAM17	NIYLNSGLTSTK	0.005	5032699
ADAM17	NIYLNSGLTSTK	0.01	6485138
ADAM17	NIYLNSGLTSTK	0.02	5921116
ADAM17	NIYLNSGLTSTK	0.04	5097668
ADAM17	NIYLNSGLTSTK	0.1	3756718
SHC1	EAISLVCEAVPGAK	0.005	16590732
SHC1	EAISLVCEAVPGAK	0.01	22417714
SHC1	EAISLVCEAVPGAK	0.02	18687060
SHC1	EAISLVCEAVPGAK	0.04	19933270
SHC1	EAISLVCEAVPGAK	0.1	16931522
GRB2	ATADDELSFK	0.005	1614649
GRB2	ATADDELSFK	0.01	1940158
GRB2	ATADDELSFK	0.02	1749418
GRB2	ATADDELSFK	0.04	1725108
GRB2	ATADDELSFK	0.1	1606074
PTPN11	SNPGDFTLSVR	0.005	42219744
PTPN11	SNPGDFTLSVR	0.01	51094576
PTPN11	SNPGDFTLSVR	0.02	50675576
PTPN11	SNPGDFTLSVR	0.04	53935744
PTPN11	SNPGDFTLSVR	0.1	43289048
H/K/NRAS	LVVVGAGGVGK	0.005	18267636
H/K/NRAS	LVVVGAGGVGK	0.01	20140104
H/K/NRAS	LVVVGAGGVGK	0.02	21708882
H/K/NRAS	LVVVGAGGVGK	0.04	21060100
H/K/NRAS	LVVVGAGGVGK	0.1	14879992
H/KRAS	SYGIPFIETSAK	0.005	6087822
K/NRAS	SYGIPFIETSAK	0.01	7129719
K/NRAS	SYGIPFIETSAK	0.02	7088735
K/NRAS	SYGIPFIETSAK	0.04	6632493
K/NRAS	SYGIPFIETSAK	0.1	5828452
NRAS	SFADINLYR	0.005	4559949
NRAS	SFADINLYR	0.01	6181726
NRAS	SFADINLYR	0.02	5739167
NRAS	SFADINLYR	0.04	5482643
NRAS	SFADINLYR	0.1	4774738
MAP2K2	ISELGAGNGGVVTK	0.005	944163
MAP2K2	ISELGAGNGGVVTK	0.01	1144913
MAP2K2	ISELGAGNGGVVTK	0.02	1077348
MAP2K2	ISELGAGNGGVVTK	0.04	1057170
MAP2K2	ISELGAGNGGVVTK	0.1	890296
MAPK3	LADPEHDHTGFLTEYVATR	0.005	910063
MAPK3	LADPEHDHTGFLTEYVATR	0.01	1147213
MAPK3	LADPEHDHTGFLTEYVATR	0.02	1169075
MAPK3	LADPEHDHTGFLTEYVATR	0.04	1231721
MAPK3	LADPEHDHTGFLTEYVATR	0.1	1113892
