# Supplementary material for: Surfactant-assisted one-pot sample preparation for label-free single-cell proteomics
Source: Commun Biol. 2021 Mar 1;4:265. doi: 10.1038/s42003-021-01797-9 (PMC7921383; doi:10.1038/s42003-021-01797-9)
Supplement: Supplementary file 5 — Supplementary Data 2 [file 42003_2021_1797_MOESM5_ESM.xlsx]

## Sheet: Data 2
Supplementary Data 2. Proteins with a significant difference in abundance between two uterine tissue subregions by label-free quantification.
For the data processing, the abundance of XIC of each protein was transformed to log2 scale and normalized by the median of the column.
The normalized data were analyzed via ANOVA T test. Proteins highlighted in yellow are abundant in the extracellular matrix.
Entry name	Gene Symbol	Luminal				Stroma				Difference	-Log p value (ANOVA)	p value (ANOVA)
		1	2	3	avg	1	2	3	avg
DESM_MOUSE	Des	-2.00063	-0.250265	-3.38195	-1.87762	6.07905	5.66228	4.47309	5.40481	-7.28242	2.68184	0.00208048
AOFB_MOUSE	Maob	NaN	-3.46737	-4.42509	-3.94623	3.69079	3.7782	2.26223	3.24374	-7.18997	2.65627	0.00220661
CO6A1_MOUSE	Col6a1	-4.24749	-3.32223	-4.49038	-4.02003	3.37198	2.6569	2.37275	2.80054	-6.82057	3.90548	0.000124315
CO6A2_MOUSE	Col6a2	-4.17886	-1.97458	-3.70244	-3.28529	3.28861	2.91934	2.93426	3.04741	-6.3327	3.12981	0.00074164
FINC_MOUSE	Fn1	-4.37804	-3.43282	-2.63872	-3.48319	2.68818	2.96721	1.1782	2.27786	-5.76106	2.81256	0.00153972
CO1A2_MOUSE	Col1a2	-1.68808	-3.13773	-1.28621	-2.03734	3.28427	3.24441	3.97859	3.50243	-5.53977	3.08681	0.000818815
VIME_MOUSE	Vim	1.96211	2.60718	2.06808	2.21246	7.41684	7.32623	6.77645	7.17317	-4.96072	4.20808	6.19326e-05
CO1A1_MOUSE	Col1a1	-1.92771	-1.50125	-1.37842	-1.60246	3.25939	3.2012	3.47763	3.31274	-4.9152	4.90941	1.23194e-05
PGS2_MOUSE	Dcn	NaN	-3.41264	-2.12174	-2.76719	2.37408	1.28151	2.57879	2.07813	-4.84532	2.19429	0.00639308
ITIH1_MOUSE	Itih1	-4.47863	-3.24721	NaN	-3.86292	1.36396	0.106726	-1.17724	0.0978132	-3.96073	1.48398	0.0328108
NID1_MOUSE	Nid1	NaN	-2.64578	-5.45375	-4.04977	0.210649	0.322145	-0.880495	-0.1159	-3.93387	1.37131	0.0425294
PLAC8_MOUSE	Plac8	NaN	1.69087	2.00923	1.85005	6.47378	5.88111	4.90554	5.75348	-3.90343	2.12801	0.00744723
SERPH_MOUSE	Serpinh1	2.44318	2.25054	2.37996	2.3579	5.96687	6.3716	5.03188	5.79011	-3.43222	2.99115	0.00102058
LUM_MOUSE	Lum	-1.05231	-1.35692	-1.08729	-1.16551	2.0404	1.21046	2.44342	1.89809	-3.0636	2.91059	0.0012286
TGM2_MOUSE	Tgm2	1.58875	3.21843	1.42326	2.07681	5.39499	5.39266	4.19201	4.99322	-2.91641	1.85372	0.014005
FIBB_MOUSE	Fgb	-0.461079	0.0984421	0.900694	0.179352	3.16385	2.91726	2.45044	2.84385	-2.6645	2.39998	0.00398127
AT1B3_MOUSE	Atp1b3	-2.15533	-3.12698	-2.79703	-2.69311	0.696714	0.521902	-1.44583	-0.0757388	-2.61737	1.61133	0.024472
LEG1_MOUSE	Lgals1	0.186489	0.778061	0.829857	0.598136	3.07651	3.50328	2.31339	2.96439	-2.36626	2.37016	0.00426422
CPNE5_MOUSE;CPNE2_MOUSE;CPNE9_MOUSE;CPNE7_MOUSE;CPNE6_MOUSE;CPNE4_MOUSE;CPNE8_MOUSE	Cpne5	-2.62496	-3.21473	-1.28786	-2.37585	-0.729595	-0.516556	0.938879	-0.102424	-2.27342	1.37081	0.0425785
FIBG_MOUSE	Fgg	-0.210485	-0.780996	0.379704	-0.203926	3.11215	1.70022	1.35963	2.05733	-2.26126	1.63313	0.0232738
FIBA_MOUSE	Fga	-0.0136929	-0.396034	0.478106	0.0227928	2.29446	1.94541	2.13134	2.12374	-2.10095	2.81812	0.00152011
LMNB2_MOUSE	Lmnb2	-2.79269	-1.33784	-1.60216	-1.91089	0.397406	0.69516	-0.903791	0.0629247	-1.97382	1.38633	0.0410839
PLMN_MOUSE	Plg	-3.8061	-3.87848	-3.1001	-3.59489	-0.772554	-1.7474	-2.58463	-1.70153	-1.89337	1.51051	0.0308667
THIL_MOUSE	Acat1	-0.917866	0.612249	-0.197094	-0.16757	1.84098	2.15532	1.14681	1.71437	-1.88194	1.61597	0.0242121
LAMB1_MOUSE	Lamb1	-3.33666	-3.22809	NaN	-3.28237	-1.78182	-1.04147	NaN	-1.41164	-1.87073	1.42312	0.0377469
PTK7_MOUSE	Ptk7	-1.26896	-0.914085	-0.96767	-1.05024	1.47119	1.24589	-0.388611	0.776157	-1.8264	1.42531	0.0375568
VKOR1_MOUSE	Vkorc1	0.0319977	0.66394	NaN	0.347969	2.1945	2.52096	1.8015	2.17232	-1.82435	1.83817	0.0145155
HDGR3_MOUSE;HDGR2_MOUSE	Hdgfl3	-0.123552	-0.160597	-0.252337	-0.178829	1.37076	1.2654	NaN	1.31808	-1.49691	3.78444	0.000164269
ILF3_MOUSE	Ilf3	-0.998644	-1.41351	-1.55718	-1.32311	0.459982	-0.221371	NaN	0.119306	-1.44242	1.64242	0.0227814
CYFP1_MOUSE;CYFP2_MOUSE	Cyfip1	-3.12852	-2.96818	-3.63452	-3.24374	-2.17263	-1.45747	-2.04182	-1.89064	-1.3531	1.98038	0.0104621
SAP_MOUSE	Psap	-1.57365	-1.81178	-2.46267	-1.94936	-0.402865	-0.853005	NaN	-0.627935	-1.32143	1.39126	0.0406197
S10AA_MOUSE	S100a10	0.813698	0.666487	1.11297	0.864386	2.68179	1.92685	1.94312	2.18392	-1.31954	2.02707	0.00939569
ASPH_MOUSE	Asph	-3.86339	-3.96512	NaN	-3.91425	-2.76401	-2.41692	-2.72425	-2.63506	-1.27919	2.49931	0.00316731
ABCE1_MOUSE	Abce1	-4.02951	-3.79203	-4.30238	-4.04131	NaN	-2.92014	-3.06362	-2.99188	-1.04943	1.88415	0.0130573
PDLI3_MOUSE	Pdlim3	-2.41612	-2.77758	NaN	-2.59685	-1.65649	-1.76555	NaN	-1.71102	-0.885832	1.37123	0.0425374
SF3B5_MOUSE	Sf3b5	-0.502937	-0.423651	0.0199089	-0.302226	0.407345	0.485962	NaN	0.446653	-0.74888	1.41342	0.0385991
INCA1_MOUSE	Inca1	1.37313	1.08631	1.5899	1.34978	2.21019	1.97316	NaN	2.09168	-0.741895	1.42453	0.0376246
GBB1_MOUSE	Gnb1	0.869171	0.978138	1.15248	0.99993	1.82114	1.67925	1.23368	1.57802	-0.578091	1.38161	0.0415324
H2A1H_MOUSE;H2AJ_MOUSE;H2A3_MOUSE;H2A1K_MOUSE;H2A1F_MOUSE;H2A1_MOUSE	Hist1h2ah	8.75847	8.37221	8.70416	8.61161	9.46598	9.14235	8.90969	9.17267	-0.561058	1.30471	0.0495783
MYL1_MOUSE;MYL3_MOUSE	Myl1	-1.28476	NaN	-1.24841	-1.26659	-0.792797	-0.776894	NaN	-0.784845	-0.481741	2.77156	0.00169215
EIF2A_MOUSE	Eif2a	-3.41411	-3.38739	NaN	-3.40075	-3.0046	-2.87092	NaN	-2.93776	-0.462991	1.6779	0.0209943
SRRM1_MOUSE	Srrm1	-2.17658	-1.82516	-2.19581	-2.06585	-2.44321	-2.56293	-2.70568	-2.57061	0.504759	1.62164	0.023898
GLOD4_MOUSE	Glod4	-1.83181	-1.6071	-1.89228	-1.77706	-2.28654	-2.28777	NaN	-2.28715	0.510089	1.70248	0.0198389
G3P_MOUSE	Gapdh	6.30601	6.78136	6.42435	6.50391	5.99242	6.02752	5.85246	5.95747	0.546439	1.63591	0.0231256
COF1_MOUSE	Cfl1	4.94588	5.57775	5.30845	5.27736	4.74308	4.64628	4.64623	4.67853	0.598831	1.49165	0.0322368
RAD21_MOUSE	Rad21	-2.65912	-2.31766	-2.61653	-2.5311	-3.2672	-3.01759	NaN	-3.14239	0.611289	1.45304	0.0352342
VDAC3_MOUSE	Vdac3	1.85841	2.52156	2.5196	2.29985	1.55188	1.3342	1.60215	1.49608	0.803778	1.56916	0.0269672
1433S_MOUSE	Sfn	2.96641	2.61314	2.50777	2.69577	1.97509	1.98115	1.64827	1.86817	0.827607	2.02333	0.00947703
DEST_MOUSE	Dstn	3.61831	4.12002	4.10745	3.94859	3.19559	2.95012	3.1369	3.0942	0.854392	2.03766	0.0091694
TM9S3_MOUSE	Tm9sf3	-1.58752	-1.88308	-1.1565	-1.54237	-2.45293	-2.45363	-2.31161	-2.40606	0.863692	1.79064	0.0161941
1433E_MOUSE	Ywhae	3.84641	4.07933	3.20758	3.71111	2.80957	2.87021	2.86158	2.84712	0.863988	1.52662	0.0297428
TM14C_MOUSE	Tmem14c	0.860943	1.39	1.05064	1.10053	0.155542	0.252624	NaN	0.204083	0.896447	1.66631	0.0215619
COTL1_MOUSE	Cotl1	2.84127	2.55536	2.03623	2.47762	1.24257	1.4752	1.98134	1.56637	0.911247	1.32836	0.04695
1433T_MOUSE	Ywhaq	3.79937	3.94985	3.59998	3.78307	2.84301	2.98581	2.72017	2.84966	0.933404	2.73717	0.00183159
HS90B_MOUSE	Hsp90ab1	6.04751	6.6342	5.83455	6.17209	5.11933	5.64353	4.92792	5.23026	0.941825	1.37092	0.0425675
UBA1_MOUSE	Uba1	1.63396	2.35881	1.67669	1.88982	0.893032	0.620489	1.0958	0.869774	1.02004	1.69905	0.0199962
COPZ1_MOUSE	Copz1	1.49528	2.06254	1.88693	1.81492	0.54069	1.04482	NaN	0.792752	1.02216	1.42422	0.0376515
PSB8_MOUSE	Psmb8	-0.660534	-0.552584	-0.888134	-0.700417	-2.13323	-1.35251	NaN	-1.74287	1.04245	1.33351	0.0463968
1433Z_MOUSE	Ywhaz	5.61682	5.93666	5.33291	5.6288	4.53596	4.79209	4.36958	4.56588	1.06292	2.12008	0.00758443
MGST1_MOUSE	Mgst1	2.10068	1.81939	2.05405	1.99137	1.15764	0.600781	NaN	0.879209	1.11216	1.74259	0.0180888
GELS_MOUSE	Gsn	3.25896	2.69626	2.33467	2.7633	2.01733	1.84885	1.05673	1.64097	1.12233	1.314	0.0485289
RPR1B_MOUSE	Rprd1b	NaN	-0.85553	-0.85211	-0.85382	-1.79502	-2.21901	NaN	-2.00701	1.15319	1.49249	0.0321741
HS90A_MOUSE	Hsp90aa1	3.7617	4.44075	3.37748	3.85998	2.51264	3.0344	2.35156	2.63287	1.22711	1.51987	0.0302084
DHB4_MOUSE	Hsd17b4	1.11435	1.04147	0.803293	0.986373	-0.160654	0.10597	-0.748701	-0.267795	1.25417	2.01684	0.00961959
S10AB_MOUSE	S100a11	1.76409	1.96688	2.04463	1.9252	0.895109	1.18517	-0.074316	0.668655	1.25655	1.49226	0.0321912
ENPL_MOUSE	Hsp90b1	5.33393	5.10174	4.16745	4.86771	3.74705	3.95604	3.11208	3.60506	1.26265	1.34907	0.0447639
COPB_MOUSE	Copb1	0.450905	1.05591	0.562761	0.689859	-0.810486	-0.158716	-0.752829	-0.57401	1.26387	1.97471	0.0105996
PSMD4_MOUSE	Psmd4	-0.146856	0.539867	-0.25585	0.0457204	-1.39441	-0.785934	-1.61549	-1.26528	1.311	1.69247	0.0203014
HS105_MOUSE	Hsph1	-2.52088	-1.38295	-1.76475	-1.88953	-3.22723	-3.3456	NaN	-3.28642	1.39689	1.31328	0.0486096
VDAC2_MOUSE	Vdac2	4.02604	4.08277	3.91476	4.00786	2.36806	3.08875	2.37024	2.60902	1.39884	2.33294	0.00464579
COX41_MOUSE	Cox4i1	3.85525	3.67544	2.83806	3.45625	2.27813	2.10504	1.70745	2.03021	1.42604	1.79422	0.0160613
SYVC_MOUSE	Vars	1.02684	1.5334	0.719864	1.09337	-0.328745	0.227837	-0.920628	-0.340512	1.43388	1.61059	0.0245139
LDHA_MOUSE	Ldha	5.14918	6.04395	4.94395	5.37903	3.84401	4.04159	3.93501	3.94021	1.43882	1.86378	0.0136841
TMX3_MOUSE	Tmx3	-1.11127	-1.57601	-1.87159	-1.51962	-3.04334	-2.87386	NaN	-2.9586	1.43898	1.79308	0.0161036
RAB7A_MOUSE	Rab7a	3.8854	3.3181	3.13794	3.44715	1.72759	2.43944	1.80662	1.99122	1.45593	1.98902	0.010256
1433F_MOUSE	Ywhah	2.73274	3.47191	2.58522	2.92995	1.64556	1.89516	0.87454	1.47175	1.4582	1.61987	0.0239954
DDX6_MOUSE	Ddx6	-1.34544	-0.150995	-0.466293	-0.654244	-1.64484	-2.75827	-1.97203	-2.12505	1.4708	1.40795	0.0390889
ERLN2_MOUSE	Erlin2	2.06203	2.00624	1.92722	1.9985	0.517174	0.954168	0.0035305	0.491624	1.50687	2.25347	0.0055787
ARGL1_MOUSE	Arglu1	0.488569	NaN	0.474619	0.481594	-0.863192	-0.740929	-1.59227	-1.06546	1.54706	1.69069	0.0203847
MLEC_MOUSE	Mlec	0.897417	0.743296	0.81538	0.818698	-0.505272	-0.501049	-1.19859	-0.734971	1.55367	2.5593	0.00275865
ERP29_MOUSE	Erp29	0.0856953	0.384878	0.204987	0.225187	-2.15908	-0.362438	-1.48059	-1.33404	1.55922	1.37126	0.0425339
ANXA4_MOUSE	Anxa4	4.04273	3.57784	3.16871	3.59643	2.10837	1.9118	2.02969	2.01662	1.57981	2.43801	0.00364743
AP1B1_MOUSE	Ap1b1	0.764784	0.798254	-0.530559	0.344159	-1.76532	-0.781919	-1.18741	-1.24488	1.58904	1.41667	0.0383113
CLIC1_MOUSE	Clic1	2.06572	3.40661	2.48361	2.65198	1.25807	1.4602	0.333754	1.01734	1.63464	1.44316	0.0360446
PSMD5_MOUSE	Psmd5	NaN	-0.679426	-1.37526	-1.02734	-2.6053	NaN	-2.75314	-2.67922	1.65188	1.36282	0.043369
LAMP2_MOUSE	Lamp2	2.45731	1.08087	1.80928	1.78249	0.0630989	0.197658	0.085165	0.115307	1.66718	1.85311	0.0140245
LDHB_MOUSE	Ldhb	3.07036	3.94547	2.54633	3.18739	1.72592	0.917293	1.74246	1.46189	1.7255	1.61048	0.0245197
TALDO_MOUSE	Taldo1	2.68311	2.65927	1.73787	2.36008	1.11923	0.921021	-0.198378	0.613958	1.74612	1.56077	0.0274932
GSTM2_MOUSE	Gstm2	6.14844	6.75993	5.4905	6.13296	4.53363	4.75658	3.86599	4.3854	1.74756	1.73783	0.0182882
6PGD_MOUSE	Pgd	-0.019537	1.17621	1.21843	0.791702	NaN	-0.749563	-1.21479	-0.982179	1.77388	1.31169	0.0487876
APMAP_MOUSE	Apmap	-1.11016	-1.8088	NaN	-1.45948	-3.25841	-2.95381	-3.58368	-3.2653	1.80583	1.84816	0.0141853
TM9S4_MOUSE	Tm9sf4	-0.376082	-1.16709	-2.23153	-1.25823	-3.05613	-3.06181	-3.08464	-3.06753	1.80929	1.55029	0.0281652
AMPB_MOUSE	Rnpep	-0.503586	0.488987	-1.71833	-0.577643	-2.3442	-2.20149	-2.6709	-2.40553	1.82789	1.31072	0.0488971
CNN3_MOUSE	Cnn3	3.14261	3.11725	2.77926	3.01304	1.68251	1.65597	0.203669	1.18072	1.83232	1.66094	0.0218301
QCR8_MOUSE	Uqcrq	1.72385	1.43312	1.84848	1.66848	-0.163023	0.0314293	-0.380136	-0.170577	1.83906	3.37197	0.000424653
RTN4_MOUSE	Rtn4	2.4998	1.82539	0.604385	1.64319	-0.0679398	-0.271212	-0.357128	-0.232093	1.87528	1.54051	0.0288063
AMRP_MOUSE	Lrpap1	1.41841	1.24415	0.955767	1.20611	-0.950613	-0.396362	NaN	-0.673488	1.8796	2.21517	0.00609297
DHB12_MOUSE	Hsd17b12	1.19606	0.442089	0.821508	0.819885	-0.822767	-0.385838	-1.99015	-1.06625	1.88614	1.63736	0.0230482
SNX5_MOUSE	Snx5	-1.27394	-0.628618	-0.527546	-0.810033	-2.37891	-2.51429	-3.19652	-2.69658	1.88654	2.26672	0.00541108
MAP4_MOUSE	Map4	0.543049	1.28208	-0.0969067	0.576075	-0.878448	-1.65882	-1.42779	-1.32169	1.89776	1.83483	0.0146276
RAB18_MOUSE	Rab18	-0.0627308	-0.298643	-0.378431	-0.246602	-2.37281	-1.93644	-2.22296	-2.1774	1.9308	3.57563	0.000265687
CSN4_MOUSE	Cops4	-1.52426	-1.28712	NaN	-1.40569	-3.39104	-3.34295	NaN	-3.367	1.96131	2.42209	0.00378366
DDB1_MOUSE	Ddb1	-1.66385	-0.934473	-1.233	-1.27711	-3.60602	-2.87255	NaN	-3.23928	1.96218	1.83072	0.0147667
AT1A1_MOUSE	Atp1a1	4.39667	3.92827	3.91435	4.07976	2.10221	1.87793	2.30827	2.09614	1.98363	3.22465	0.000596136
LKHA4_MOUSE	Lta4h	-0.914196	0.0678177	-0.462143	-0.436174	-3.10066	-1.84837	NaN	-2.47452	2.03834	1.38329	0.0413722
TNPO1_MOUSE	Tnpo1	-0.667057	0.801773	-0.607611	-0.157632	-2.89236	-1.71604	-2.00207	-2.20349	2.04586	1.57598	0.0265471
PSA_MOUSE	Npepps	-2.44215	-0.817434	-1.70396	-1.65451	-3.88885	-3.93628	-3.50967	-3.77827	2.12375	1.91376	0.0121965
ANXA1_MOUSE	Anxa1	6.39617	6.2487	5.76286	6.13591	4.24515	4.35413	3.41273	4.004	2.13191	2.41885	0.00381196
PAK2_MOUSE	Pak2	-1.39389	-0.182676	-0.916477	-0.831014	-2.90882	NaN	-3.02007	-2.96444	2.13343	1.73241	0.0185177
MVP_MOUSE	Mvp	-1.85761	-1.46897	-2.80362	-2.0434	-3.87107	-4.49586	NaN	-4.18346	2.14007	1.49686	0.0318523
FAS_MOUSE	Fasn	0.262169	1.21386	-0.376518	0.366503	-1.88662	-1.16357	-2.29942	-1.7832	2.1497	1.71083	0.0194611
GSTM1_MOUSE	Gstm1	4.85546	5.39511	3.90048	4.71702	2.46631	3.54257	1.65653	2.55513	2.16188	1.43701	0.0365585
RAB14_MOUSE	Rab14	2.50212	2.27213	1.80438	2.19288	0.71002	0.534609	-1.29794	-0.0177714	2.21065	1.51544	0.0305181
RAB6A_MOUSE;RAB6B_MOUSE	Rab6a	2.46033	2.43509	2.39089	2.42877	1.44375	-1.25378	0.352919	0.180964	2.24781	1.34149	0.0455523
IQGA1_MOUSE	Iqgap1	1.13978	1.92737	1.3178	1.46165	-0.354303	0.195482	-2.21647	-0.791764	2.25341	1.37055	0.0426035
CTNB1_MOUSE	Ctnnb1	1.83041	2.17178	1.77895	1.92704	-1.2207	0.750416	-0.530106	-0.333465	2.26051	1.72948	0.0186433
M2OM_MOUSE	Slc25a11	2.03004	1.63334	0.761856	1.47508	-1.23922	-0.381805	NaN	-0.810514	2.28559	1.53657	0.0290687
SNX1_MOUSE	Snx1	-0.101233	0.466497	-0.37604	-0.00359153	-2.34813	-2.51346	-2.02778	-2.29645	2.29286	2.88097	0.0013153
PTBP3_MOUSE	Ptbp3	2.22333	2.35324	1.72221	2.09959	0.513035	-0.29071	-0.805697	-0.194457	2.29405	2.22858	0.00590768
FKBP4_MOUSE	Fkbp4	0.771904	2.30056	0.799946	1.2908	-1.26274	0.0518684	-1.81895	-1.00994	2.30074	1.42726	0.0373889
UBP5_MOUSE	Usp5	-1.12355	0.203907	-0.887451	-0.602365	-3.54727	-2.52511	-2.68587	-2.91942	2.31705	1.95797	0.0110162
CTND1_MOUSE	Ctnnd1	0.997005	0.640907	0.345852	0.661255	-1.77241	-0.828341	-2.46604	-1.68893	2.35018	1.99965	0.010008
STAT3_MOUSE	Stat3	-2.33999	-1.58745	NaN	-1.96372	-4.62521	-4.03024	NaN	-4.32773	2.36401	1.41129	0.0387892
FLNB_MOUSE	Flnb	1.76298	1.39174	0.516296	1.22367	-1.08059	-0.790148	-1.59973	-1.15682	2.3805	2.25151	0.00560392
PARK7_MOUSE	Park7	1.22005	2.78959	1.63926	1.88296	-1.40978	0.0949459	-0.233061	-0.515965	2.39893	1.66721	0.0215172
NB5R3_MOUSE	Cyb5r3	5.68656	5.29454	4.98902	5.32337	2.85356	2.73846	3.09639	2.89614	2.42724	3.35731	0.000439228
2AAA_MOUSE	Ppp2r1a	0.845079	1.54562	1.24169	1.2108	-0.139996	-2.3112	-1.24823	-1.23314	2.44394	1.68484	0.0206612
PRS6A_MOUSE	Psmc3	-2.12764	-0.246409	-1.08468	-1.15291	-3.59861	-3.68102	NaN	-3.63982	2.48691	1.41509	0.0384512
CAN1_MOUSE	Capn1	-0.425617	0.474688	-0.993231	-0.31472	-3.25764	-2.36463	NaN	-2.81113	2.49641	1.5166	0.0304365
HS71B_MOUSE;HS71A_MOUSE	Hspa1b	0.684496	1.94985	0.459518	1.03129	-0.946287	-1.52839	-1.92153	-1.4654	2.49669	1.99657	0.0100794
HA1B_MOUSE;HA1K_MOUSE	H2-K1	1.694	0.859798	0.709913	1.0879	-2.23047	-0.119783	-1.90034	-1.41687	2.50477	1.58895	0.0257661
AN32A_MOUSE	Anp32a	2.60648	3.09309	2.35077	2.68345	-0.979414	-0.353334	1.86807	0.178442	2.505	1.31662	0.0482366
GSTO1_MOUSE	Gsto1	3.6765	4.89891	2.97343	3.84961	1.64155	2.16563	0.128574	1.31192	2.5377	1.42258	0.0377937
ARM10_MOUSE	Armc10	2.10893	2.22084	1.97143	2.1004	-0.349379	-0.654837	NaN	-0.502108	2.60251	3.40512	0.00039344
G6PD1_MOUSE	G6pdx	0.507603	1.49871	0.48834	0.83155	-2.27652	-1.08371	-2.06848	-1.80957	2.64112	2.22092	0.00601281
CTNA1_MOUSE	Ctnna1	2.52744	2.21523	2.26791	2.33686	-0.595429	0.372603	-0.714323	-0.312383	2.64924	2.7523	0.00176889
PLIN3_MOUSE	Plin3	-1.30441	-0.613543	NaN	-0.958975	-3.19239	-4.16946	NaN	-3.68092	2.72195	1.34605	0.0450764
NCPR_MOUSE	Por	1.56601	1.03257	-0.141316	0.819087	-2.06098	-1.75048	NaN	-1.90572	2.72481	1.58665	0.025903
CATD_MOUSE	Ctsd	4.08725	5.03212	4.1958	4.43839	0.968977	3.19197	0.973019	1.71132	2.72707	1.57072	0.0268705
AMPN_MOUSE	Anpep	4.19338	3.14358	2.4559	3.26429	0.349299	0.0386257	1.02978	0.472567	2.79172	2.05723	0.00876528
SC23B_MOUSE	Sec23b	-0.182436	0.549252	-1.41562	-0.349602	NaN	-3.66532	-2.6873	-3.17631	2.82671	1.38032	0.0416561
CYB5B_MOUSE	Cyb5b	4.86189	4.32003	3.30479	4.16224	0.907078	2.28224	0.808683	1.33267	2.82957	1.89553	0.0127195
CMC2_MOUSE	Slc25a13	-1.22565	-0.854542	-2.07523	-1.38514	-4.51973	-4.16663	NaN	-4.34318	2.95804	2.05375	0.00883589
RAB10_MOUSE	Rab10	1.85542	2.29383	NaN	2.07463	-0.602879	-1.35264	NaN	-0.97776	3.05239	1.70671	0.0196465
KINH_MOUSE	Kif5b	-1.9007	-0.544682	-2.16003	-1.53514	-5.28878	-4.76398	-4.38793	-4.81356	3.27842	2.35808	0.00438452
LIMA1_MOUSE	Lima1	1.33185	1.15715	-0.156565	0.77748	-2.80623	-1.9151	-2.99615	-2.5725	3.34998	2.36159	0.00434916
CALB1_MOUSE	Calb1	2.48086	4.55644	2.75245	3.26325	-0.169939	0.50687	-1.29007	-0.317713	3.58096	1.89249	0.0128087
BACH_MOUSE	Acot7	2.70389	2.75485	2.10249	2.52041	-2.15508	-0.0242214	-1.74756	-1.30896	3.82936	2.2971	0.00504546
CES1D_MOUSE	Ces1d	1.17064	1.56994	0.495806	1.0788	-2.06819	-3.48264	NaN	-2.77542	3.85421	1.99138	0.0102006
K2C8_MOUSE	Krt8	7.81356	7.58964	7.04148	7.48156	2.96771	3.86449	3.89804	3.57674	3.90481	3.29011	0.000512733
LOX15_MOUSE	Alox15	2.05186	2.27714	1.80905	2.04602	-2.06936	-0.993076	-3.76737	-2.2766	4.32262	2.20952	0.00617282
CNDP2_MOUSE	Cndp2	1.82181	2.79934	0.614166	1.74511	-3.44447	-2.09067	NaN	-2.76757	4.51267	1.7405	0.0181759
F213A_MOUSE	Prxl2a	4.62806	4.38886	4.42376	4.48023	-1.53403	-0.266899	0.916655	-0.294758	4.77498	2.59071	0.00256619
NEP_MOUSE	Mme	4.08132	2.66296	2.58327	3.10918	-2.51332	-2.44301	-2.68521	-2.54718	5.65637	3.48608	0.000326528
CHDH_MOUSE	Chdh	3.57942	4.0344	3.90237	3.83873	NaN	-5.15245	-0.218969	-2.68571	6.52444	1.41382	0.0385639
