# Supplementary material for: Surfactant-assisted one-pot sample preparation for label-free single-cell proteomics
Source: Commun Biol. 2021 Mar 1;4:265. doi: 10.1038/s42003-021-01797-9 (PMC7921383; doi:10.1038/s42003-021-01797-9)
Supplement: Supplementary file 6 — Supplementary Data 3 [file 42003_2021_1797_MOESM6_ESM.xlsx]

## Sheet: Data 3
Supplementary Data 3. Proteins with a significant difference in abundance between two types of single cells (i.e., 10 primary tumor vs 10 lung metastasis) by label-free quantification.
For the data processing , the abundances of XIC of each proteins were transformed to log2 scale and normalized by the median of the column.
The quantifiable proteins should have intensity at least in 5 sample in one cell types. Then the missing value imputation funcition in persus software was applied.
The normalzied data were analyzed via ANOVA T test and the Z-scores were used to transform data values
Entry name	Gene name	Lung											Primary											Difference	-Log p value (ANOVA)	p value (ANOVA)	q value (ANOVA)
		1	2	3	4	5	6	7	8	9	10	Avg.	1	2	3	4	5	6	7	8	9	10	Avg.
ACTB_HUMAN	ACTB	4.88277	3.03017	4.29732	4.9771	4.85298	5.36233	5.44075	5.82415	5.30671	6.25174	5.0226	4.35622	3.1992	3.74787	4.51545	2.29283	3.59991	2.62128	4.01829	2.84846	3.27595	3.44755	-1.57506	3.38849	0.000408799	0.0220751
ATPA_HUMAN	ATP5F1A	-1.70679	-4.17098	-3.20636	-3.31416	-1.39153	-3.32538	-1.03913	0.0033493	-2.34593	1.41917	-1.90777	-3.69395	-2.75291	-1.21871	-3.36129	-3.79402	-3.77006	-4.01259	-3.49971	-4.28175	-3.54576	-3.39307	-1.4853	1.59232	0.025567	0.172578
BPIB1_HUMAN	BPIFB1	-3.62606	-5.2106	-4.07587	0.025629	2.07725	-2.61219	2.89656	3.66416	-2.86433	2.66411	-0.706134	-4.49946	-1.95965	-4.38714	-3.63234	-0.483461	-3.58038	-3.28554	-3.7096	-4.84585	-3.8368	-3.42202	-2.71589	1.56027	0.0275252	0.165151
CDSN_HUMAN	CDSN	-3.50604	-4.51434	-3.60106	-4.15172	0.0546551	-2.67759	-0.230703	-4.55083	-3.27555	-1.7718	-2.8225	0.160236	0.0193233	-0.352777	-3.37029	0.670725	-0.916557	1.34953	-2.17655	2.11986	-1.78615	-0.428265	2.39423	2.30913	0.00490761	0.0588919
FABP5_HUMAN	FABP5	-2.79033	-3.65641	-3.03195	0.0430393	-2.20091	-2.94341	-0.134886	-3.82036	0.0112724	-5.33883	-2.38628	1.27127	2.00733	3.01806	0.293421	0.812565	1.77279	0.909952	-0.569654	0.854031	-1.21672	0.915305	3.30158	3.78682	0.000163373	0.0176441
H15_HUMAN	H1-5	-4.31069	-4.18486	-4.12669	-4.72279	-4.44098	-3.72119	-3.93133	-3.1989	-3.32651	-2.31742	-3.82814	-1.19759	-0.36009	-3.56382	-2.0964	-4.78884	-3.83024	-3.64637	-0.9645	-2.27812	-1.45562	-2.41816	1.40998	1.86746	0.0135688	0.104674
H2A3_HUMAN	HIST3H2A	8.46755	7.2949	4.66268	4.28812	2.63951	2.79562	1.94795	2.95702	1.75633	0.666443	3.74761	2.79135	3.10044	1.7859	1.4183	-1.52325	-1.18109	-4.06484	-2.8625	1.37134	1.49148	0.232713	-3.5149	2.28392	0.00520092	0.0561695
HSPB1_HUMAN	HSPB1	-3.39617	-3.11783	-4.61748	-3.53191	-5.16914	-3.2762	-3.31377	-2.60593	-3.25248	-2.80723	-3.50881	2.51014	-2.88629	3.89223	1.22363	2.73573	5.2613	-4.11655	0.171829	-3.1304	-0.702457	0.495916	4.00473	2.94045	0.00114696	0.0309681
IGHG1_HUMAN	IGHG1	-3.99381	-4.38243	-4.04856	-4.22406	-1.59445	-3.80494	-3.09221	-4.34036	-2.42032	-1.74254	-3.36437	-0.559938	0.645088	-0.0420628	-2.74341	-1.06273	4.46872	-1.60396	-3.60415	-0.84477	0.080265	-0.526695	2.83767	2.77066	0.00169566	0.0366268
IGJ_HUMAN	JCHAIN	-0.486464	-1.17352	-3.38091	-0.505909	2.29201	-3.92187	2.43852	3.51427	-2.50709	2.73418	-0.0996783	-1.97535	-0.928856	-4.48112	-1.47099	-2.3471	-4.14224	-3.38369	-4.84863	-2.57829	0.684986	-2.54713	-2.44745	1.57136	0.0268312	0.170458
IKZF3_HUMAN	IKZF3	-3.30821	-4.14046	-4.37681	-3.33978	-3.58682	-3.79327	-1.80571	-4.65232	-0.755106	-3.8528	-3.36113	-0.458002	-0.219967	1.05305	0.191111	0.0434799	-6.15316	-0.719223	-0.420134	-1.47695	-3.57821	-1.1738	2.18733	1.94491	0.0113525	0.0943138
MUC5A_HUMAN	MUC5AC	-3.60856	-3.90095	-3.58119	-0.674816	1.79814	-3.53336	2.23235	3.35498	-2.51612	1.71643	-0.87131	-2.79661	-2.37831	-4.3014	-3.71519	-5.31246	-3.46936	-3.88628	-2.8666	-3.99796	-3.53488	-3.62591	-2.7546	2.01471	0.00966696	0.0870025
MUCL1_HUMAN	MUCL1	-3.82875	-3.74626	-3.22018	1.16268	-0.530107	-3.70408	-3.5413	-4.90046	-2.26117	-4.24478	-2.88144	0.0116215	0.559032	-1.14631	1.72854	-0.227507	-1.90613	-2.96354	-2.69625	1.00374	2.83841	-0.279839	2.6016	2.20162	0.00628608	0.0617181
PIGR_HUMAN	PIGR	-3.59	0.196245	-2.0785	-1.67319	1.06348	-3.31857	2.14761	3.40032	-2.83771	2.16345	-0.452686	-3.60337	-3.5068	-4.16043	-2.02031	-5.22271	-4.12514	-3.40392	-3.76947	-3.94896	-1.93992	-3.5701	-3.11742	2.6831	0.00207444	0.03734
S10A8_HUMAN	S100A8	-2.59839	-4.1919	-2.31295	-3.10748	-2.37976	-2.97829	-2.23002	-4.03435	-3.44567	-5.3931	-3.26719	0.60014	0.248968	0.580116	0.61076	-1.61086	6.29525	-0.549192	-3.97845	0.0961971	-0.0576382	0.223529	3.49072	3.08195	0.000828037	0.0298097
S10A9_HUMAN	S100A9	0.468479	-0.280437	-0.780746	0.0706844	0.283251	-3.34405	0.784292	-0.924122	-2.60448	-3.38981	-0.971694	0.382362	4.08595	2.83086	3.21922	2.04428	7.31347	3.2665	-3.41249	0.876188	2.25814	2.28645	3.25814	2.33821	0.00458976	0.0619619
SPIN4_HUMAN	SPIN4	-1.72423	-4.40097	-3.05408	-4.06413	-4.51161	-2.48627	-4.69509	-4.36583	-3.67299	-3.57175	-3.6547	-3.35806	-1.09026	-1.79396	-1.99406	-0.455669	-1.89912	-1.04641	-4.27895	-3.97753	-3.46137	-2.33554	1.31916	1.67066	0.0213472	0.153701
VIME_HUMAN	VIM	0.659496	-0.0686111	-0.223255	1.39165	3.54585	1.13003	4.23013	5.61333	1.80336	6.66771	2.47497	-1.12836	-2.7903	2.56314	-0.226894	-3.06672	0.932806	0.439663	-0.0986843	-1.42132	-1.22431	-0.602098	-3.07707	2.40126	0.00396954	0.0612445
