# Supplementary material for: Surfactant-assisted one-pot sample preparation for label-free single-cell proteomics
Source: Commun Biol. 2021 Mar 1;4:265. doi: 10.1038/s42003-021-01797-9 (PMC7921383; doi:10.1038/s42003-021-01797-9)
Supplement: Supplementary file 7 — Supplementary Data 4 [file 42003_2021_1797_MOESM7_ESM.xlsx]

## Sheet: Sheet1
Supplementary Table 4. The index of all RAW data files for the main figures.
RAW data file	Main figures
Single_MCF10A_Cells_WithoutDDM_PCRtube_QEplus_A.raw	Fig. 3-4
Single_MCF10A_Cells_WithoutDDM_PCRtube_QEplus_B.raw
Single_MCF10A_Cells_WithoutDDM_PCRtube_QEplus_C.raw
Single_MCF10A_Cells_WithDDM_PCRtube_QEplus_B.raw
Single_MCF10A_Cells_WithDDM_PCRtube_QEplus_C.raw
Single_MCF10A_Cells_WithDDM_PCRtube_QEplus_A.raw
MCF10A_Library_PCRtube_QEplus_B.raw
MCF10A_Library_PCRtube_QEplus_C.raw
MCF10A_Library_PCRtube_QEplus_A.raw
Single_MCF10A_NewlyCultured_PCRtube_QEplus_B.raw
Single_MCF10A_NewlyCultured_PCRtube_QEplus_C.raw
Single_MCF10A_NewlyCultured_PCRtube_QEplus_D.raw
Single_MCF10A_NewlyCultured_PCRtube_QEplus_A.raw
Single_MCF7_Cells_PCRtube_Lumos_B.raw
Single_MCF7_Cells_PCRtube_Lumos_C.raw
Single_MCF7_Cells_PCRtube_Lumos_A.raw
MCF7_Library_PCRtube_Lumos_B.raw
MCF7_Library_PCRtube_Lumos_C.raw
MCF7_Library_PCRtube_Lumos_A.raw
LCM_Mouse_Uterine_Blank_PCRtube_QEplus_B.raw	Fig. 2
LCM_Mouse_Uterine_Blank_PCRtube_QEplus_C.raw
LCM_Mouse_Uterine_Blank_PCRtube_QEplus_A.raw
LCM_Stroma_Mouse_Uterine_Tissue_PCRtube_QEplus_B.raw
LCM_Stroma_Mouse_Uterine_Tissue_PCRtube_QEplus_C.raw
LCM_Stroma_Mouse_Uterine_Tissue_PCRtube_QEplus_A.raw
LCM_Luminal_Mouse_Uterine_Tissue_PCRtube_QEplus_B.raw
LCM_Luminal_Mouse_Uterine_Tissue_PCRtube_QEplus_C.raw
LCM_Luminal_Mouse_Uterine_Tissue_PCRtube_QEplus_A.raw
Single_PrimaryTumor_Cells_PCRplate_QEplus_Cell4.raw	Fig. 5
Single_PrimaryTumor_Cells_PCRplate_QEplus_Cell5.raw
Single_PrimaryTumor_Cells_PCRplate_QEplus_Cell6.raw
Single_PrimaryTumor_Cells_PCRplate_QEplus_Cell7.raw
Single_PrimaryTumor_Cells_PCRplate_QEplus_Cell8.raw
Single_PrimaryTumor_Cells_PCRplate_QEplus_Cell9.raw
Single_PrimaryTumor_Cells_PCRplate_QEplus_Cell10.raw
Single_PrimaryTumor_Cells_PCRplate_QEplus_Cell1.raw
Single_PrimaryTumor_Cells_PCRplate_QEplus_Cell2.raw
Single_PrimaryTumor_Cells_PCRplate_QEplus_Cell3.raw
PrimaryTumor_Cells_Library_PCRplate_QEplus.raw
Single_LungMet_Cells_PCRplate_QEplus_Cell4.raw
Single_LungMet_Cells_PCRplate_QEplus_Cell5.raw
Single_LungMet_Cells_PCRplate_QEplus_Cell6.raw
Single_LungMet_Cells_PCRplate_QEplus_Cell7.raw
Single_LungMet_Cells_PCRplate_QEplus_Cell8.raw
Single_LungMet_Cells_PCRplate_QEplus_Cell9.raw
Single_LungMet_Cells_PCRplate_QEplus_Cell10.raw
Single_LungMet_Cells_PCRplate_QEplus_Cell1.raw
Single_LungMet_Cells_PCRplate_QEplus_Cell2.raw
Single_LungMet_Cells_PCRplate_QEplus_Cell3.raw
LungMet_Cells_Library_PCRplate_QEplus.raw
0p2ng_Digested_AML_Cells_WithoutDDM_PCRtube_QEplus_B.raw	Fig. 1
0p2ng_Digested_AML_Cells_WithoutDDM_PCRtube_QEplus_C.raw
0p2ng_Digested_AML_Cells_WithoutDDM_PCRtube_QEplus_A.raw
0p2ng_Digested_AML_Cells_WithDDM_PCRtube_QEplus_A.raw
0p2ng_Digested_AML_Cells_WithDDM_PCRtube_QEplus_B.raw
0p2ng_Digested_AML_Cells_WithDDM_PCRtube_QEplus_C.raw
